# Supplementary material for: Magnetic Biochar Prepared with Rosa roxburghii Residue as Adsorbents for Congo Red Removal
Source: Materials (Basel). 2025 Mar 16;18(6):1306. doi: 10.3390/ma18061306 (PMC11943761; doi:10.3390/ma18061306)
Supplement: Supplementary file 1 [file materials-18-01306-s001.zip]

Archive with 1 entries (1 files):
- materials-3501986-supplementary.pdf
